# Supplementary material for: Caveolin Scaffolding Domain (CSD) Peptide LTI-2355 Modulates the Phagocytic and Synthetic Activity of Lung-Derived Myeloid Cells in Idiopathic Pulmonary Fibrosis (IPF) and Post-Acute Sequelae of COVID Fibrosis (PASC-F)
Source: Biomedicines. 2025 Mar 26;13(4):796. doi: 10.3390/biomedicines13040796 (PMC12024842; doi:10.3390/biomedicines13040796)
Supplement: Supplementary file 1 [file biomedicines-13-00796-s001.zip]

Archive with 1 entries (1 files):
- biomedicines-3518468-supplementary.docx
